# Supplementary material for: Metabolomics of Papanicolaou Tests for the Discovery of Ovarian Cancer Biomarkers
Source: Metabolites. 2024 Nov 7;14(11):600. doi: 10.3390/metabo14110600 (PMC11596055; doi:10.3390/metabo14110600)
Supplement: Supplementary file 1 [file metabolites-14-00600-s001.zip]

Archive with 1 entries (1 files):
- metabolites-3281333-supplementary.pdf
